# Supplementary material for: Microstructure, Mechanical Properties and Fracture Behavior of Micron-Sized TiB2/AlZnMgCu(Sc,Zr) Composites Fabricated by Selective Laser Melting
Source: Materials (Basel). 2023 Mar 6;16(5):2112. doi: 10.3390/ma16052112 (PMC10003815; doi:10.3390/ma16052112)
Supplement: Supplementary file 1 [file materials-16-02112-s001.zip]

Archive with 1 entries (1 files):
- materials-2238846-supplementary.pdf
